# Supplementary material for: Optimizing renewable-based energy supply options for power generation in Ethiopia
Source: PLoS One. 2022 Jan 14;17(1):e0262595. doi: 10.1371/journal.pone.0262595 (PMC8759650; doi:10.1371/journal.pone.0262595)
Supplement: S1 Data — (XLSX) [file pone.0262595.s001.xlsx]

## Sheet: 1. General description
Name and Description	Ethiopia
Model Years	2020-2050
Region	Ethiopia
Discount Rate	0.05
Mode of Operation	1
Depriciation method	Street method (1)

## Sheet: 2. YearSplite
2. YearSplit
2.1	Season		1,2
2.2	Daytype		1
2.3	Time Slices		SEA1BAS, SEA1INT,SEA1PEK, SEA2BAS, SEA2INT, SEA2PEK
2.4	YearSplit
	parameters	2020	2021	2022	2023	2024	2025	2026	2027	2028	2029	2030	2031	2032	2033	2034	2035	2036	2037	2038	2039	2040	2041	2042	2043	2044	2045	2046	2047	2048	2049	2050
	SEA1BAS	0.11	0.11	0.11	0.11	0.11	0.11	0.11	0.11	0.11	0.11	0.11	0.11	0.11	0.11	0.11	0.11	0.11	0.11	0.11	0.11	0.11	0.11	0.11	0.11	0.11	0.11	0.11	0.11	0.11	0.11	0.11
	SEA1INT	0.14	0.14	0.14	0.14	0.14	0.14	0.14	0.14	0.14	0.14	0.14	0.14	0.14	0.14	0.14	0.14	0.14	0.14	0.14	0.14	0.14	0.14	0.14	0.14	0.14	0.14	0.14	0.14	0.14	0.14	0.14
	SEA1PEK	0.08	0.08	0.08	0.08	0.08	0.08	0.08	0.08	0.08	0.08	0.08	0.08	0.08	0.08	0.08	0.08	0.08	0.08	0.08	0.08	0.08	0.08	0.08	0.08	0.08	0.08	0.08	0.08	0.08	0.08	0.08
	SEA2BAS	0.22	0.22	0.22	0.22	0.22	0.22	0.22	0.22	0.22	0.22	0.22	0.22	0.22	0.22	0.22	0.22	0.22	0.22	0.22	0.22	0.22	0.22	0.22	0.22	0.22	0.22	0.22	0.22	0.22	0.22	0.22
	SEA2INT	0.277	0.277	0.277	0.277	0.277	0.277	0.277	0.277	0.277	0.277	0.277	0.277	0.277	0.277	0.277	0.277	0.277	0.277	0.277	0.277	0.277	0.277	0.277	0.277	0.277	0.277	0.277	0.277	0.277	0.277	0.277
	SEA2PEK	0.166	0.166	0.166	0.166	0.166	0.166	0.166	0.166	0.166	0.166	0.166	0.166	0.166	0.166	0.166	0.166	0.166	0.166	0.166	0.166	0.166	0.166	0.166	0.166	0.166	0.166	0.166	0.166	0.166	0.166	0.166

## Sheet: 3. List Techinologies
Techinologies
Column1	Column2	Column3
No	Techinology List	Code
1	Biomass Power plant	PWRBIO
2	large hydropower plant	PWRHYD1
3	Medioum hydropower	PWRHYD2
4	Small hydropwer plant	PWREHY3
5	Geothermal power plant	PWRGEO
7	Solar power plant	POWRERSOL
8	Wind power plant	PWRWND
9	Waste to energy	PWRWST
10	Transmission and distribution techinologies

## Sheet: 3. Techno-economic parameters
1	Techno-economic Data for Electricity Generation Technologies
	Column1	Column2	Column3	Column4	Column5	Column6
	Techinologies	Capital cost ($/kw) in 2020	Fixed cost ($/kw/year in 2020	Operational life in years	Efficiency	Average capacity factor
	PWRBIO	2500	75	30	0.35	0.5
	PWRHYD1	3000	90	50	1	0.58
	PWRHYD2	2500	75	50	1	0.58
	PWRHYD3	3000	90	50	1	0.58
	PWRGEO	4000	120	25	0.8	0.79
	POWRERSOL	4320	86	24	1	0.27
	PWRWND	3972	158	25	1	0.1
	PWRWST	2790	84	25	0.24	0.5
2	Techno-economic Data for Power Transmission and Distribution
	Column1	Column2	Column3	Column4	Column5	Column6
	Techinologies	Capital cost ($/kw) in 2020	Fixed cost ($/kw/year in 2020	Operational life in years	Efficiency	Average capacity factor
	Electiricity transmission	365	50	0.95	0.95	0.84
	Electricity distribution	70	70	0.81	0.82	0.84
3	Projected costs of renewable energy technologies
	Column1	Column2	Column3	Column4	Column5	Column6
	Renewable Energy Techinology	2020	2025	2030	2040	2050
	PWRBIO	2500	2500	2500	2500	2500
	PWRHYD1	3000	3000	3000	3000	3000
	PWRHYD2	2500	2500	2500	2500	2500
	PWRHYD3	3000	3000	3000	3000	3000
	PWRGEO	4000	4000	4000	4000	4000
	POWRERSOL	4320	3415	2700	2091	2091
	PWRWND	3972	3020	2450	2275	2100
	PWRWST	2790	2790	2790	2790	2790

## Sheet: 4. Demand
		Projected Electricity demand -BAU scenario						Projected Electricity demand -HERA2030 scenario
		Residential	Industrial	Commercial					Residential	Industrial	Commercial
	2020	3.78278	4.58519	2.98038				2020	9.59648	14.7638	12.1801
	2021	4.07424	4.93848	3.21001				2021	11.1134	17.0975	14.1054
	2022	4.37565	5.30381	3.44748				2022	12.6913	19.5251	16.1082
	2023	4.68695	5.68116	3.69275				2023	14.3306	22.047	18.1888
	2024	5.00808	6.0704	3.94576				2024	16.0311	24.6632	20.3471
	2025	5.33893	6.47143	4.20643				2025	17.7926	27.3733	22.583
	2026	5.67943	6.88415	4.4747				2026	19.6152	30.1772	24.8962
	2027	6.02952	7.30851	4.75053				2027	21.4985	33.0746	27.2866
	2028	6.38916	7.74444	5.03389				2028	23.4425	36.0654	29.7539
	2029	6.7583	8.19188	5.32472				2029	25.447	39.1492	32.2981
	2030	7.13687	8.65075	5.62299				2030	27.5117	42.3257	34.9187
	2031	7.52478	9.12095	5.92862				2031	32.3715	49.8022	41.0869
	2032	7.92192	9.60233	6.24151				2032	37.3941	57.5294	47.4617
	2033	8.32812	10.0947	6.56155				2033	42.5784	65.5053	54.0419
	2034	8.7432	10.5978	6.88858				2034	47.9231	73.7278	60.8255
	2035	9.16697	11.1115	7.22246				2035	53.4264	82.1944	67.8104
	2036	9.59925	11.6355	7.56305				2036	59.0865	90.9023	74.9944
	2037	10.0399	12.1696	7.91023				2037	64.9017	99.8488	82.3753
	2038	10.4888	12.7137	8.26394				2038	70.8707	109.032	89.9512
	2039	10.946	13.2679	8.62413				2039	76.9921	118.449	97.7207
	2040	11.4113	13.8319	8.99072				2040	83.2645	128.099	105.682
	2041	11.8846	14.4055	9.36361				2041	91.274	140.422	115.848
	2042	12.3656	14.9886	9.74261				2042	99.4782	153.043	126.261
	2043	12.8542	15.5808	10.1276				2043	107.874	165.96	136.917
	2044	13.3501	16.1819	10.5182				2044	116.457	179.165	147.811
	2045	13.8529	16.7914	10.9144				2045	125.225	192.654	158.939
	2046	14.3626	17.4092	11.3159				2046	134.172	206.419	170.296
	2047	14.8787	18.0348	11.7226				2047	143.295	220.454	181.875
	2048	15.4011	18.668	12.1342				2048	152.59	234.753	193.671
	2049	15.9294	19.3083	12.5504				2049	162.05	249.308	205.679
	2050	16.4633	19.9555	12.9711				2050	171.671	264.109	217.89
